# Supplementary material for: A Cross-Sectional Evaluation of Caregiver Burden in Schizophrenia Care: Findings from Western Saudi Arabia with Policy Implications for Preventive Mental Healthcare
Source: Healthcare (Basel). 2025 Dec 25;14(1):55. doi: 10.3390/healthcare14010055 (PMC12785843; doi:10.3390/healthcare14010055)
Supplement: Supplementary file 1 [file healthcare-14-00055-s001.zip]

Archive with 2 entries (2 files):
- Supplementary Table S1.pdf
- Supplementary Table S2 EFA.pdf
